# Supplementary material for: Better Prognosis of Gastric Neuroendocrine Carcinoma Than Gastric Adenocarcinoma among Whites in the United States: A Propensity Score Matching Analysis Based on SEER
Source: Curr Oncol. 2022 Jul 11;29(7):4879–92. doi: 10.3390/curroncol29070387 (PMC9323980; doi:10.3390/curroncol29070387)
Supplement: Supplementary file 1 [file curroncol-29-00387-s001.zip]

Archive with 1 entries (1 files):
- curroncol-1747370-supplementary.pdf
